# Supplementary material for: Remote BV Management via Metagenomic Vaginal Microbiome Testing and Telemedicine
Source: Microorganisms. 2025 Jul 9;13(7):1623. doi: 10.3390/microorganisms13071623 (PMC12298078; doi:10.3390/microorganisms13071623)
Supplement: Supplementary file 1 [file microorganisms-13-01623-s001.zip]

Archive with 4 entries (3 files):
- microorganisms-3659165-supplementary/SupplementaryData_Thomas-White_BVManagement/
- microorganisms-3659165-supplementary/SupplementaryData_Thomas-White_BVManagement/SuppFig1_BVManagement.png
- microorganisms-3659165-supplementary/SupplementaryData_Thomas-White_BVManagement/SupplementaryData_Thomas-WhiteBVManagement.pdf
- microorganisms-3659165-supplementary/SupplementaryData_Thomas-White_BVManagement/SuppTables_Thomas-WhiteBVManagement.xlsx
