# Supplementary material for: Remote BV Management via Metagenomic Vaginal Microbiome Testing and Telemedicine
Source: Microorganisms. 2025 Jul 9;13(7):1623. doi: 10.3390/microorganisms13071623 (PMC12298078; doi:10.3390/microorganisms13071623)
Supplement: Supplementary file 1 [file microorganisms-13-01623-s001.zip › microorganisms-3659165-supplementary/SupplementaryData_Thomas-White_BVManagement/SuppTables_Thomas-WhiteBVManagement.xlsx]

## Sheet: Table 3
		Baseline					Follow up
Test group	Adjusted p-value	Mean	Median	IQR	Q1	Q3	Mean	Median	IQR	Q1	Q3
Symptom Severity	7.97e-57	5.5	4	5	2	7	3.37	2	5	0	5
Shannon Diversity	6.07998e-08	1.59491	1.69384	0.768464	1.23108	1.99955	1.48987	1.57191	0.908621	1.06593	1.97455
Anaerobic	2.25858e-44	0.578437	0.639958	0.477928	0.342033	0.819961	0.430648	0.397048	0.449298	0.196393	0.645691
Aerobic	0.000528078	0.0143332	0	0	0	0	0.0201924	0	0	0	0
Lactobacillus genus	1.67779e-43	0.328906	0.232652	0.537939	0.057855	0.595794	0.484337	0.478557	0.587377	0.203548	0.790924
Gardnerella genus	2.64322e-22	0.448147	0.419235	0.410421	0.23768	0.648101	0.357211	0.314909	0.361743	0.169446	0.531189
Fannyhessae genus	4.35874e-24	0.0428463	0	0.0379782	0	0.0379782	0.0177856	0	0.00932177	0	0.00932177
Prevotella genus	1.98071e-13	0.0706155	0.0135186	0.0844465	0	0.0844465	0.0462268	0.00977875	0.0268247	0	0.0268247
Gardnerella leopoldii	5.58227e-07	0.0437096	0.0245945	0.0266195	0.01333	0.0399496	0.0313783	0.0215304	0.0238125	0.0114817	0.0352943
Gardnerella swidsinskii	5.94906e-08	0.174833	0.108263	0.147809	0.0551717	0.202981	0.127175	0.097986	0.110222	0.0537556	0.163978
Gardnerella vaginalis	0.000538326	0.148796	0.0984951	0.116682	0.0540136	0.170696	0.122145	0.0942754	0.104924	0.0508646	0.155789
Gardnerella piotii	0.049089	0.0808084	0.0505797	0.0671174	0.0240159	0.0911333	0.0765129	0.0558921	0.0659919	0.0295683	0.0955602
Lactobacillus iners	1.67017e-10	0.157468	0.0649507	0.153475	0.0229871	0.176462	0.212142	0.0879149	0.277259	0.0371543	0.314413
Lactobacillus jensenii	1.99178e-05	0.0124578	0	0	0	0	0.0211902	0	0	0	0
Lactobacillus crispatus	1.8764e-37	0.126154	0.0502899	0.107599	0.0125219	0.12012	0.20195	0.0875521	0.114163	0.0420664	0.156229
Lacticaseibacillus rhamnosus	3.59372e-17	0.00080431	0	0	0	0	0.00768195	0	0	0	0
Lactobacillus gasseri	9.83501e-07	0.0186576	0	0	0	0	0.0331611	0	0	0	0

## Sheet: Table 4
Anaerobes	Aerobes
Aerococcus_christensenii	Acinetobacter_baumannii
Aerococcus_sanguinicola	Brevibacterium_mcbrellneri
Aerococcus_urinae	Brevibacterium_ravenspurgense
Alloscardovia_omnicolens	Enterococcus_faecalis
Anaerococcus_hydrogenalis	Enterococcus_faecium
Anaerococcus_lactolyticus	Escherichia_coli
Anaerococcus_mediterraneensis	Escherichia_albertii
Anaerococcus_octavius	Klebsiella_aerogenes
Anaerococcus_prevotii	Klebsiella_michiganensis
Anaerococcus_tetradius	Klebsiella_oxytoca
Anaerococcus_urinomassiliensis	Klebsiella_pneumoniae
Anaerococcus_vaginalis	Klebsiella_quasipneumoniae
Anaerococcus_vaginimassiliensis	Klebsiella_quasivariicola
Atopobium_deltae	Klebsiella_variicola
Candidatus_Lachnocurva_vaginae_(BVAB-1)	Staphylococcus_aureus
Corynebacterium_amycolatum	Staphylococcus_haemolyticus
Corynebacterium_aurimucosum	Staphylococcus_hominis
Corynebacterium_coyleae	Staphylococcus_lugdunensis
Corynebacterium_freneyi	Streptococcus_agalactiae
Corynebacterium_glucuronolyticum	Streptococcus_anginosus
Corynebacterium_kroppenstedtii	Streptococcus_dysgalactiae
Corynebacterium_pseudogenitalium	Streptococcus_mitis
Corynebacterium_pyruviciproducens	Streptococcus_pneumoniae
Corynebacterium_riegelii	Streptococcus_pyogenes
Corynebacterium_striatum	Streptococcus_urinalis
Corynebacterium_tuscaniense
Corynebacterium_urealyticum
Corynebacterium_vitaeruminis
Dialister_micraerophilus
Dialister_microaerophilus
Finegoldia_magna
Fusobacterium_equinum
Fusobacterium_nucleatum
Gardnerella_vaginalis
Gardnerella_leopoldii
Gardnerella_piotii
Gardnerella_swidsinskii
Gardnerella_sp
Gemella_asaccharolytica
Gemella_haemolysans
Gemella_sanguinis
Mageeibacillus_indolicus
Megasphaera_hutchinsoni
Megasphaera_lornae
Megasphaera_micronuciformis
Megasphaera_vaginalis
Mobiluncus_curtisii
Mobiluncus_mulieris
Peptoniphilus_coxii
Peptoniphilus_duerdenii
Peptoniphilus_harei
Peptoniphilus_lacrimalis
Peptoniphilus_urinimassiliensis
Peptoniphilus_vaginalis
Peptostreptococcus_anaerobius
Porphyromonas_asaccharolytica
Porphyromonas_uenonis
Prevotella_amnii
Prevotella_bivia
Prevotella_buccae
Prevotella_buccalis
Prevotella_corporis
Prevotella_denticola
Prevotella_disiens
Prevotella_histicola
Prevotella_intermedia
Prevotella_oralis
Prevotella_oulorum
Prevotella_timonensis
Sneathia
Sneathia_sanguinegens
Sneathia_vaginalis
Ureaplasma_parvum
Ureaplasma_urealyticum
Veillonella_atypica
Veillonella_dispar
Veillonella_montpellierensis
Veillonella_parvula
Veillonella_seminalis
